# Supplementary material for: Depressive and Anxiety Symptoms in Women with Polycystic Ovary Syndrome: A Meta-Analysis
Source: J Clin Med. 2026 May 7;15(10):3582. doi: 10.3390/jcm15103582 (PMC13207832; doi:10.3390/jcm15103582)
Supplement: Supplementary file 1 [file jcm-15-03582-s001.zip]

Archive with 2 entries (2 files):
- Supplementary material - Table S1.pdf
- Supplementary material - Tables S2, S3.pdf
